# Supplementary material for: Coronavirus Disease 2019-Associated Thrombotic Microangiopathy: A Single-Center Experience
Source: Int J Mol Sci. 2024 Nov 20;25(22):12475. doi: 10.3390/ijms252212475 (PMC11594656; doi:10.3390/ijms252212475)
Supplement: Supplementary file 1 [file ijms-25-12475-s001.zip]

Archive with 1 entries (1 files):
- ijms-3287501-supplementary.pdf
